# Supplementary material for: Col1A1 as a new decoder of clinical features and immune microenvironment in ovarian cancer
Source: Front Immunol. 2025 Jan 8;15:1496090. doi: 10.3389/fimmu.2024.1496090 (PMC11750837; doi:10.3389/fimmu.2024.1496090)
Supplement: Supplementary file 1 [file Table1.xlsx]

## Sheet: Sheet1
Variables of ovarian cancer	Overall survival (n = 1656)			Progression-free survival (n =1435)
	N	Hazard ratio	P-value	N	Hazard ratio	P-value
Histology
Endometrioid	37	5.45（0.61-48.84）	0.0884	51	2.33（0.90-6.08）	0.0743
Serous	1207	1.32（1.11-1.56）	0.0014	1104	1.53（1.31-1.79）	8.1e-08
Stage
I	74	4.13（0.53-32.23）	0.1424	96	2.05（0.71-5.95）	0.1762
I+II	135	2.14（0.73-6.24）	0.1542	163	1.26（0.70-2.28）	0.4429
II	61	1.45（0.4-5.21）	0.5697	67	1.84（0.90-3.73）	0.0876
II+III	1105	1.26（1.06-1.5）	0.0098	986	1.46（1.24-1.72）	6.5e-06
II+III+IV	1281	1.22（1.05-1.44）	0.012	1148	1.42（1.22-1.66）	3.8e-06
III	1044	1.22（1.02-1.45）	0.032	919	1.39（1.17-1.64）	0.0001
III+IV	1220	1.17（1-1.37）	0.056	1081	1.36（1.17-1.59）	6.6e-05
IV	176	1.22（0.82-1.8）	0.3252	162	1.32（0.91-1.93）	0.1408
Grade
1	56	0.60（0.23-1.59）	0.3028	37	2.59（0.87-7.74）	0.0768
1+2	380	1.62（1.19-2.21）	0.0021	293	2.01（1.50-2.71）	2.5e-06
2	324	1.40（1.01-1.94）	0.04	256	1.80（1.34-2.42）	7.3e-05
2+3	1339	1.23（1.05-1.44）	0.0116	1093	1.52（1.30-1.78）	1.8e-07
3	1015	1.19（0.99-1.43）	0.0643	837	1.44（1.20-1.72）	8.8e-05
4	20	2.03（0.77-5.37）	0.145	19	/	/
TP53 mutation
Mutated	506	1.28（0.99-1.66）	0.0619	483	1.33（1.04-1.69）	0.0209
Wild type	94	0.66（0.37-1.2）	0.1691	84	1.33（0.71-2.47）	0.3705
