# Supplementary material for: Col1A1 as a new decoder of clinical features and immune microenvironment in ovarian cancer
Source: Front Immunol. 2025 Jan 8;15:1496090. doi: 10.3389/fimmu.2024.1496090 (PMC11750837; doi:10.3389/fimmu.2024.1496090)
Supplement: Supplementary file 2 [file Table2.xlsx]

## Sheet: Sheet2
Tissue	P-value	Log2FC
IA vs. I	0.042	-0.334
IA vs. IB	0.385	-0.246
IA vs. IC	0.006	-0.512
IA vs. II	0.296	-0.249
IA vs. IIA	0.475	0.217
IA vs. IIB	0.639	0.152
IA vs. IIC	<0.001	-0.754
IA vs. III	0.964	0.008
IA vs. IIIA	0.914	-0.023
IA vs. IIIB	0.647	-0.099
IA vs. IIIC	0.053	0.249
IA vs. IVA	0.014	1.656
IB vs. I	0.749	-0.089
IC vs. I	0.325	0.178
IC vs. IB	0.365	0.266
IC vs. II	0.295	0.263
IC vs. IIA	0.027	0.73
IC vs. IIB	0.057	0.664
IC vs. IIC	0.242	-0.242
IC vs. III	0.008	0.52
IC vs. IIA	0.035	0.489
IC vs. IIC	<0.001	0.761
IC vs. IVA	0.004	2.168
II vs. I	0.712	-0.085
II vs. IB	0.992	0.003
IIA vs. I	0.078	-0.552
IIA vs. IB	0.223	-0.463
IIA vs. II	0.182	-0.466
IIA vs. IIB	0.873	-0.065
IIA vs. IIC	0.005	-0.972
IIA vs. III	0.498	-0.209
IIA vs. IIIA	0.469	-0.24
IIA vs. IIIC	0.912	0.031
IIA vs. IVA	0.021	1.438
IIB vs. I	0.142	-0.486
IIB vs. IB	0.314	-0.398
IIB vs. II	0.273	-0.401
IIC vs. I	0.027	0.42
IIC vs. IB	0.095	0.509
IIC vs. II	0.055	0.505
IIC vs. IIB	0.012	0.906
IIC vs. III	<0.001	0.762
IIC vs. IIIA	0.002	0.731
IIC vs. IVA	0.003	2.41
III vs. I	0.048	-0.342
III vs. IB	0.378	-0.254
III vs. II	0.293	-0.257
III vs. IIB	0.661	0.144
IIIA vs. I	0.141	-0.311
IIIA vs. IB	0.474	-0.223
IIIA vs. II	0.404	-0.226
IIIA vs. IIB	0.617	0.175
IIIA vs. III	0.888	0.031
IIIB vs. I	0.268	-0.235
IIIB vs. IB	0.638	-0.147
IIIB vs. IC	0.075	-0.413
IIIB vs. II	0.581	-0.15
IIIB vs. IIA	0.344	0.316
IIIB vs. IIB	0.476	0.251
IIIB vs. IIC	0.006	-0.655
IIIB vs. III	0.631	0.107
IIIB vs. IIIA	0.765	0.076
IIIB vs. IIIC	0.067	0.348
IIIB vs. IVA	0.009	1.755
IIIC vs. I	<0.001	-0.583
IIIC vs. IB	0.075	-0.494
IIIC vs. II	0.035	-0.498
IIIC vs. IIB	0.752	-0.097
IIIC vs. IIC	<0.001	-1.003
IIIC vs. III	0.086	-0.241
IIIC vs. IIIA	0.147	-0.272
IIIC vs. IVA	0.027	1.407
IV vs. I	<0.001	-0.635
IV vs. IA	0.058	-0.301
IV vs. IB	0.061	-0.547
IV vs. IC	<0.001	-0.813
IV vs. II	0.028	-0.55
IV vs. IIA	0.779	-0.084
IV vs. IIB	0.642	-0.149
IV vs. IIC	<0.001	-1.055
IV vs. III	0.082	-0.293
IV vs. IIIA	0.121	-0.324
IV vs. IIIB	0.059	-0.4
IV vs. IIIC	0.651	-0.052
IV vs. IVA	0.029	1.355
IVA vs. I	0.007	-1.99
IVA vs. IB	0.006	-1.902
IVA vs. II	0.006	-1.905
IVA vs. IIB	0.017	-1.504
IVA vs. III	0.014	-1.648
IVA vs. IIIA	0.011	-1.679
